# Supplementary material for: Benchmarking single-sample gene set scoring methods for application in precision medicine
Source: Brief Bioinform. 2025 Dec 17;26(6):bbaf684. doi: 10.1093/bib/bbaf684 (PMC12710473; doi:10.1093/bib/bbaf684)
Supplement: Supplementary_materials_bbaf684 [file supplementary_materials_bbaf684.zip]

Archive with 3 entries (3 files):
- Supplementary_materials_bbaf684_Figure1.tif
- Supplementary_materials_bbaf684_Figure2.tif
- Supplementary_materials_bbaf684_Figure3.tif
